# Supplementary material for: Dynamic turnover of centromeres drives karyotype evolution in Drosophila
Source: eLife. 2019 Sep 16;8:e49002. doi: 10.7554/eLife.49002 (PMC6795482; doi:10.7554/eLife.49002)
Supplement: Supplementary file 2. [file elife-49002-supp2.xlsx]

## Sheet: Sheet1
species	strain	collection location
Drosophila lowei	F1 males	Woodland Park, CO
Drosophila subobscura	14011-0131.10	Eugene, OR
Drosophila pseudoobscura	SSR2 (MV2-25)	Mesa Verde, CO
Drosophila athabasca	PA60 (EA)	Loleta, PA
Drosophila athabasca	NJ28 (EB)	Princeton, NJ
