# Supplementary material for: Dynamic turnover of centromeres drives karyotype evolution in Drosophila
Source: eLife. 2019 Sep 16;8:e49002. doi: 10.7554/eLife.49002 (PMC6795482; doi:10.7554/eLife.49002)
Supplement: Supplementary file 4. [file elife-49002-supp4.xlsx]

## Sheet: Sheet1
	Dsub	Dath	Dlow	Dpse
Muller A	2122	*	*	*
Muller B	2385	2663	2822	2748
Muller C	2515	2749	2705	2744
Muller D	2414	*	*	*
Muller E	3180	3405	3514	3371
Muller A-AD	*	4731	5296	5158
Muller F	90	104	108	101
Y-linked	*	*	*	191
unplaced	8	13	102	21
total	12714	13665	14547	14334
